# Supplementary material for: Structuring Variability in Human Gait Datasets: A Covariate-Centered Taxonomy and Systematic Review of Image- and Depth-Based Collections
Source: J Imaging. 2026 Jul 22;12(7):334. doi: 10.3390/jimaging12070334 (PMC13412367; doi:10.3390/jimaging12070334)
Supplement: Supplementary file 1 [file jimaging-12-00334-s001.zip]

Archive with 1 entries (1 files):
- jimaging-4389877-supplementary.pdf
